# Supplementary material for: Potential Application of Discarded Natural Coal Gangue for the Removal of Tetracycline Hydrochloride (TC) from an Aqueous Solution
Source: Toxics. 2022 Dec 26;11(1):20. doi: 10.3390/toxics11010020 (PMC9865974; doi:10.3390/toxics11010020)
Supplement: Supplementary file 1 [file toxics-11-00020-s001.zip]

Archive with 1 entries (1 files):
- toxics-2059505-supplementary.pdf
